# Supplementary material for: Impacts of age and sex on retinal layer thicknesses measured by spectral domain optical coherence tomography with Spectralis
Source: PLoS One. 2018 Mar 9;13(3):e0194169. doi: 10.1371/journal.pone.0194169 (PMC5844598; doi:10.1371/journal.pone.0194169)
Supplement: S1 Dataset — (CSV) [file pone.0194169.s001.csv]

Sex	Age	R Central	R Inner	R Outer	RNFL Central	RNFL Inner	RNFL Outer	CG Central	GCL Inner	GCL Outer	PLI Central	IPL Inner	IPL Outer	NI Central	INL Inner	INL Outer	OPL Central	OPL Inner	OPL Outer	ONL Central	ONL Inner	ONL Outer	EPR Central	RPE Inner	RPE Outer	FR Central	FR Inner	FR Outer
0	28	293	332,75	293,5	16	20,75	30,5	28	41,25	29	28	41,25	29	24	36,25	32,5	29	34	28	83	70	61,75	21	15,75	14	91	80	77,5
0	27	220	320	295	7	21	40,75	17	39,25	28	17	39,25	28	12	39,5	32,75	21	35,5	27,25	71	60	55,25	18	15,25	14,25	86	78,25	77
0	55	271	325,5	282	12	22,5	32,25	21	40,5	28,75	21	40,5	28,75	26	36	30,75	27	32,75	30	87	67,5	51,5	20	15,75	12,5	87	78,5	74,25
0	60	263	321,25	278,75	13	21,25	34,75	14	51	35	22	41,5	27,5	13	34,5	29,25	27	34,5	28,75	89	61,25	49,25	19	14,5	12,75	87	77	74,75
0	57	220	320	287,25	6	20,25	31	7	47,75	36	15	41,5	29	12	37,75	32,5	17	32,5	27,75	81	64	55,25	16	14,25	13,25	84	76,75	75,5
0	67	226	324,5	291	11	25	44,5	14	48,25	32	20	39	26	8	35,25	30,25	12	33	28	86	62,75	46,75	19	16,5	14,25	90	82,5	78,75
1	26	271	360,5	309	13	25,75	45	20	44,75	28,25	20	44,75	28,25	19	42,25	33	19	37	27,75	97	71,5	56,5	16	14,5	14,5	88	84	83,5
0	54	308	365,75	318,75	15	24,25	42,25	23	60,25	40,75	27	46,5	32,5	21	40,25	33,5	26	32,5	28,75	104	82	64	18	15	12,75	91	79,5	76,75
1	74	263	346,5	301,25	11	21,5	36,5	10	48,5	37,25	16	41,5	30,5	20	38,75	33,75	21	37,25	28,25	102	81	61	17	13	12	83	77,25	74,5
1	63	283	330,25	291	13	20	31	20	48,5	35,5	25	41	30	23	37	32,5	23	32	26,25	87	65,75	52	19	17,75	16	92	86	83,25
0	63	251	342,25	301,5	9	20	34,25	9	50	35,75	18	41,5	29,75	16	40,25	33	24	38,25	28	87	68,25	60	16	17,25	14,25	89	83,75	80,25
1	58	317	375,25	317	14	24,5	37,25	15	47,5	33,25	20	39,25	27,75	25	45	35,75	20	31	27,75	135	101	72,25	16	17	14,75	90	86,75	83,25
0	35	303	338,75	297	15	23,75	36,75	25	36	25,5	25	36	25,5	27	41	33	27	31,75	25,75	103	81,5	64	17	14,75	13,75	88	79,75	77,5
0	29	268	337,25	305,25	11	21,75	40,25	15	51,5	37	22	43,5	31,75	14	36,25	32,75	30	34,5	25,75	84	69,75	62	14	14,5	12,75	92	79,5	75,75
0	35	297	347,25	301,75	15	24,75	43	23	56	36,25	27	45	30,25	20	37,25	31,25	29	34,25	25,75	94	68	56,75	19	15,5	14,25	90	81,5	78,25
0	65	266	351	319	12	21,25	39,75	13	54,5	43	21	45,5	35	14	38,25	35	18	33,75	27	100	78,25	64,25	17	14,5	12,75	89	79,5	75,5
1	70	277	337	297,25	16	26,5	42,5	18	51,75	36,5	26	42,5	29,75	28	37,25	30,75	25	32,25	28,5	70	61	46,5	21	17,75	15,25	95	85,5	83
0	67	261	337,25	291,5	11	23,5	44	13	53	33	19	42,75	27,25	19	41,25	31,25	33	37	27,5	81	60,25	51	19	13,5	12,5	86	79,25	77,5
0	64	281	333,25	277	11	21,75	32,75	20	37,5	22,5	20	37,5	22,5	16	34,5	28	29	39,75	28,25	96	64,5	54	17	18	15,5	94	86,75	83
0	78	258	322	269,5	12	23,75	39	20	39,25	24,25	20	39,25	24,25	20	37	30	27	37,75	25,75	73	58	46,25	15	14,75	13,25	91	81	77
0	40	270	353	312,75	10	23,25	41,75	12	52,5	38,25	18	43,75	30	14	37	32,75	19	28,75	26	105	87	66,75	19	16,25	14,5	93	81	77,25
0	82	272	310,5	270	12	21	35,5	13	38,75	29,25	20	33,75	23	17	35,75	29,5	18	28,25	25,25	109	72,75	50	18	16,25	14,25	84	79,75	77,75
0	33	281	351,25	314	13	24,25	43,5	20	53	37,25	25	42,75	31	22	43,5	35,25	22	34,5	32	92	70,5	56	20	16,75	13,5	88	82,75	79,25
0	81	241	315	283	9	21,75	37	13	47,5	33,25	19	38,25	27,5	19	34	28,25	23	38	30,75	70	53,5	47,25	18	16	13,75	89	81,75	78,75
0	81	268	338,75	281,5	11	24,75	37,5	21	42,75	26,5	21	42,75	26,5	19	38	29,5	23	32,25	25	97	73,75	56,5	16	14,25	12,25	86	76,75	75,25
1	62	265	314,75	286,75	14	26	48,25	21	46,75	33	26	39,25	27,25	19	37	30,25	30	26,25	23	76	63,75	49,5	16	14	12,75	79	76,25	75,5
1	57	272	357	307	9	24,75	45,75	13	51,25	33,25	18	42,25	28	24	43,5	33,25	41	46,5	30,5	74	67,75	56,5	31	15,5	13,5	98	81,75	79
0	48	294	351,5	301	14	21,75	40,5	16	55,75	35,25	22	43,25	28,25	18	36,75	29,5	24	34,5	25,75	110	76	60,5	16	14,25	13	91	83,75	81,25
0	31	251	337,75	302,25	9	22,5	41,5	16	42	29,75	16	42	29,75	11	35,75	33,5	16	32,25	25,5	101	73,75	57,75	17	14,75	11,75	88	81	77,75
0	71	313	335	294,5	16	21,5	39,75	26	50	33,5	27	40	27,5	31	37	33,5	31	43,5	33,75	95	61,5	48,25	18	16	12,75	88	81	78,5
0	73	277	359,5	317,25	12	22,75	41,25	22	46	33,25	22	46	33,25	22	49,25	35,25	25	29,5	26	96	76	62	15	14	13,25	87	81,25	79,5
1	60	282	352,25	296,75	14	24	37,5	16	54,25	33,25	20	43,75	28,75	29	44	33,25	26	40	28,5	87	64,25	54,5	17	14,5	14,75	91	82,25	80,75
0	60	266	317,5	283,75	14	18,5	34	17	48,25	35,25	24	42,25	30,5	29	40	30,75	25	36,75	31,5	67	51	43,25	15	13,5	12	89	80,5	78,25
0	68	280	354,75	301	12	21,5	38	16	56,75	37,75	22	43,75	30,75	22	47,75	37	29	44,25	30,75	91	58,5	49,5	15	15,75	14,25	87	82	78
1	29	266	331,25	292	12	23,5	40,75	24	41,25	28,5	24	41,25	28,5	16	37,25	31,75	40	43	30,25	66	52,5	47,75	15	15	13,25	89	81,75	78
0	26	244	322,25	283	10	21,75	35,75	20	41,25	28	20	41,25	28	15	37,5	32,5	18	30,5	25	80	61,5	50,5	18	15	13	91	78,25	76,25
1	42	273	324,5	287,75	12	22	37,75	14	48,25	33,25	22	39,75	28,5	17	35	29	26	36,5	26,75	89	59,75	50,5	17	15	13,75	92	84	82,25
0	59	260	338,25	295,75	12	23,5	33,5	12	49,75	37,75	18	41,5	29,75	19	38,5	30,25	21	31	27,25	94	76	62,75	15	13,25	12	85	78	74,25
1	62	276	339,5	292,5	13	23,75	34	13	46,25	32,5	19	39,75	27	22	43,25	32,5	24	31,25	27	98	73	60,5	16	15,75	14,5	88	82,5	79,25
1	71	326	374,25	310,25	15	25	39,75	22	57,25	37,5	27	46,75	31	35	45,75	34,5	26	37,25	31,25	117	82,25	59,75	15	14,25	11,5	84	79,75	77,5
1	57	321	358,5	301	14	23	38,25	19	56	37,75	23	44	30,5	24	42,25	33,5	27	43,75	34,5	119	63,5	45,75	17	18,25	14,25	94	86,5	80,25
0	44	247	326,75	279,75	8	21,5	35,25	11	46	29	17	38	24,5	15	35,75	28,5	29	39	30,25	74	60,25	51,25	16	15,5	14	93	86	81
0	18	259	335,75	294,5	10	19,5	37,75	15	54,5	34,5	20	43,25	29	17	39,75	32,25	22	34	26,25	93	65,5	55,75	16	14	13,25	84	79,75	78,75
0	29	278	314	282,5	15	22	36	26	47,75	33,75	29	40,5	27,25	24	36,5	30,5	28	28	24,5	74	60,75	54	14	12,5	11,75	84	78,25	76,75
0	79	247	321,75	274,5	10	22,5	35,5	10	46,25	30	13	35,5	24	21	36,75	27,5	20	35,5	28,25	91	64,5	49,25	17	15,25	14,75	85	80,75	79,75
0	64	272	339,75	294	14	21,5	38,75	16	52	36	23	43,5	30	20	41,25	31,25	24	36,5	27,25	84	60,25	51,25	16	16,75	14,75	91	84,5	80
0	64	256	316,5	282,75	8	21,25	33,75	10	43,75	31,75	16	35	25,5	16	41	31,75	26	35	28	100	62	53,75	15	13,5	13,25	82	79	78
1	64	337	338,5	288,25	16	22,5	43	35	56,75	34	36	43,75	28,75	39	41,25	29,25	36	31,25	25,5	85	60,75	49	18	16,25	13,5	90	82	79
1	62	308	353,25	292	14	25,25	37,75	26	57,75	34,25	28	45,25	27,75	31	40	28,5	26	33,75	29,75	103	74,5	59	16	14	12,5	81	76,25	74,75
1	23	275	356,25	305,25	12	23,25	36,75	17	54,25	35	21	44,25	29	17	41,25	33,5	21	37	27,25	103	75,25	64,75	17	14	13,5	86	80	79,25
1	61	285	351,75	298,5	11	22,25	40	14	50	34,5	19	39,25	27	18	43,75	33,5	23	32,75	26,25	115	81	57,75	19	16,5	14,5	86	82,25	79,75
0	87	220	298,75	269,25	6	19,25	34,25	7	44	34	16	35,75	27	11	28,25	25,5	15	32,75	26,25	79	55,25	42,75	16	17,25	14,5	88	83,75	79,5
0	34	291	339,75	298	15	21,75	35	22	51,75	36,75	27	42	28	23	37,5	31,25	27	31	26,75	93	72	58,5	15	14,25	13	85	84	81,25
0	52	241	338,25	304	10	21,75	39,5	11	52,75	40,75	17	44	32,75	12	41,5	34	19	31,25	27	86	65,75	52	18	15,25	13,25	87	81,25	78,5
1	52	336	356,25	295	16	24,5	36,25	24	54,25	32	28	42,75	26,5	32	41,75	32,5	36	32,25	26,5	110	78,25	63,5	18	16,25	13,5	90	82,25	78
1	66	283	343,5	293,5	14	21,5	33	16	48	31,75	22	39,25	26,75	23	44	32	27	34,75	27,5	101	75,75	63,5	16	15,25	14,25	82	80,25	79,5
1	72	263	332,75	283,25	11	24,25	36,5	14	48,75	32,5	20	38,75	25,5	21	41,25	30	24	29,25	26	87	67,25	52	15	15,5	13,5	89	83	81
1	65	287	346,5	294,5	15	21,25	34,25	15	52	34	21	40,75	28	19	36,25	30	23	39	30,75	108	75,25	57,5	18	15,75	14,25	87	81,5	80
0	62	298	355	298,5	14	23,25	36,25	18	57	36,5	22	44	29,5	23	39	31,5	27	35,25	27,25	103	76	60,5	19	16,5	14,25	91	80,75	76,25
1	22	309	366,25	313	21	27,5	42	27	56,25	34,25	26	48,25	32,25	21	38	33,5	29	41,5	32	99	76	61,5	12	12,5	12,25	86	78	77,75
1	67	290	354	313,75	14	20,75	35,25	16	51,5	38,5	22	43,25	32	20	39,5	34	27	41	31,25	103	75,5	63,75	15	15,75	13,5	87	82,75	79,75
0	80	273	329	292,75	13	20,75	32,25	11	45,25	33,75	16	37	28	21	37	32,5	21	33,25	27,75	98	73	61,75	28	19	12,5	93	83,25	76,75
0	64	270	342,75	284,75	12	25,75	39,5	20	57,25	36,75	22	43,5	30	20	42	30,25	21	30,75	25,25	91	66,25	47,75	18	15	13	85	77,5	75,25
0	23	303	335,25	288,25	14	22,75	38	22	53,25	33,25	26	39,75	25,75	23	36,25	30	33	30,75	25,25	98	72	57	16	14,25	13,75	86	80,25	79,25
1	77	262	327,25	283,75	12	22,25	35,25	11	44,75	33,25	19	36,25	26,75	17	35,25	29,25	19	31,5	27	98	78,75	55,75	17	16,25	14,25	85	79	76,5
0	67	253	327,75	287,5	13	21,25	40,25	11	46,5	33,75	17	41,25	30,5	21	43,75	33,5	26	44,5	30,75	74	51	43,5	14	14,75	12,5	93	80,5	74,75
0	44	288	345,25	299	14	25	49	19	51,5	31,5	23	42	26,25	22	40	28,75	25	31	25,5	95	72,75	57,75	18	14,5	13	90	82,5	78,75
1	30	278	356,25	305,25	13	24,75	41	18	60,25	39,5	24	46,25	32,5	17	39,75	33	35	39	28,25	80	63,25	54	20	16,75	13,5	92	82,75	77,25
0	61	272	330,25	293,75	14	21,5	36,25	19	51,75	37,5	22	41,75	30	15	36,25	31,5	20	29	26,75	93	70,75	56,25	19	15,5	13,75	89	79,25	76
1	60	345	359,75	309,5	19	26,5	37,25	28	54,75	36,25	32	49,75	33,75	33	40,25	37,5	32	39,5	30,75	116	64,25	54	12	13,25	12,5	87	84,5	80
1	25	294	362,25	313,25	13	23,25	39,25	18	57	37,75	22	45,25	31	19	38,75	32,75	26	30,25	26	106	83,75	65	17	14	13,25	89	83,5	81,25
0	25	246	320	295,25	10	21,75	34,25	11	47,5	38,25	17	40,75	31,25	13	36	33,25	21	33,25	27,5	84	59,5	52,25	17	14,75	13,5	90	79	76,5
0	28	253	333,5	301	11	23,5	44,5	13	51	38	21	43,5	30,75	13	36,25	32	19	33	26,5	92	68,5	54,25	16	13,5	12,25	85	78	75,25
0	67	289	335,25	293,75	13	20,75	30,25	15	42,5	32	23	37,5	27,75	22	40,5	36,5	21	34	28,75	104	73,75	56,75	19	18,25	15,25	92	86	82,25
0	81	251	328,5	290,5	9	21	38	10	51,5	37	18	41,25	28,75	23	37,75	30,5	23	36,75	27,25	81	61,5	53,25	19	13,25	11,5	89	79,5	75,5
0	77	267	339,75	297,25	10	21,25	36,25	16	39,25	29	16	39,25	29	24	37,75	31,75	21	41	30,25	99	75	60	16	14,75	12	87	81	74,5
1	59	273	334	288,5	11	25	44,5	14	48,25	32	20	39	26	19	40,25	31,5	36	41,5	30,75	85	58	46,75	16	15,5	13,75	89	82,5	78,5
0	70	279	340,5	302,75	14	24	45,75	25	43,75	30,5	25	43,75	30,5	20	35	33	23	36,25	28,5	97	73	53,5	14	13	12,5	81	75,75	74,25
1	23	285	355,5	304,25	14	23	41,25	20	54	38,25	25	44,25	31,25	23	41,5	35,5	31	34	27	83	82,75	62,5	18	12,5	10,25	88	78	75,25
1	66	296	352,75	301,75	15	24	42	21	58	38	27	48,5	31,25	27	42,75	30	22	35,75	28,5	101	64,5	54,5	16	14,5	12,5	84	79,5	76,75
1	60	279	336,75	295,75	14	22,75	37,5	16	49,5	33,5	20	40,25	29,25	23	44,75	34,25	34	37,5	28	83	61,75	55,25	16	14,25	13,75	89	80,25	78,5
0	81	275	306,5	267,75	18	20,5	35	19	39,75	26,75	24	34,25	23,25	29	41,75	33,25	23	27,75	26	84	69,75	53	14	13,25	12	77	72,5	70,5
1	62	283	325,25	286,25	14	21	36,25	17	49	34,25	24	40,25	27,5	17	32,5	30,25	28	38,75	28,5	95	63,5	51	14	14,5	12,5	87	80,5	78,25
1	83	300	338,75	300,75	16	25,25	44,75	30	56,25	39,25	31	44,75	32	27	39,25	33	37	30,25	26	80	66,25	51,5	17	14,75	13,25	80	77	74,25
1	30	285	349,25	308,5	15	22,25	38,5	21	58,25	39,5	27	46,25	32,75	21	38,75	33	31	32,5	27	87	71,5	58,5	15	14	14,25	84	79,5	79
1	33	313	363,5	312,5	15	19,5	28,5	22	58	38,5	28	45,75	33	28	43,75	36	33	34,75	28,5	98	77,5	65,75	16	14,5	13,5	89	84,5	82
0	56	250	309,5	268	14	20	34	23	41,5	27,25	23	41,5	27,25	19	38	28,5	28	33	26	72	49,25	43,25	18	14,5	13	82	76,75	74,5
0	82	293	318,5	318,5	16	20,5	74	23	44,5	31,5	26	35,25	25,75	28	32,75	27,5	28	40	31,75	90	63	49	16	16	13,75	82	82	79,75
1	76	280	329,25	288,5	13	20,75	39,75	16	44	32,5	21	37,5	26,75	22	33,75	27,75	21	36,75	27,75	89	68,75	52,5	20	19,25	16,25	99	88	82
1	49	286	355,75	289	11	25,25	39,5	15	53	31,75	20	44,25	27	22	42	30,25	30	46	30,25	104	64,75	52,25	15	14,25	12,5	85	80,5	78
0	46	284	342,75	297,5	13	21,75	35,75	21	43	31	21	43	31	20	43	34,25	31	40,25	29,25	95	64,75	55,25	16	15,5	12,75	91	79	74,5
0	68	283	320	273,5	16	23,25	36,75	22	35,25	22,75	22	35,25	22,75	21	35,75	28,25	24	30,25	27	97	72,75	52,75	15	14	13	86	79	76,75
1	30	288	351,75	310,75	14	21,5	37,5	21	57	40,5	25	47	34,25	21	39,5	33	31	42,5	30,25	83	63,75	58,75	22	17,5	14,5	93	80,25	77
1	78	267	326	278	12	22	33	14	48	33	21	38,5	27,25	20	38,5	29,75	23	35,25	27,25	93	65,75	51,5	14	13,5	12	84	78,25	76,5
1	65	285	337,75	302,25	10	23,5	43	18	46,5	32,5	22	37,75	27	20	41,5	34	45	50,5	33	80	54,5	52,75	16	15,25	14	93	84,25	80
0	73	235	315,5	278	11	20,25	32,5	11	52,25	35,75	19	43	29	17	38,5	32,25	20	29	25	78	58	49,5	16	14,5	13,5	79	74,5	73,5
0	64	268	340,5	285,5	12	22,5	36,25	14	53,5	33,5	20	42,5	27,25	18	38	30,25	20	35,5	27,75	94	66,5	52	17	15	13,75	91	82,25	78
0	59	283	346	292,75	11	22,25	38	15	51	34	20	41,75	27,5	19	40,75	31,25	24	32,5	26,75	102	73	54,75	18	19,5	15,25	93	85,75	80,5
0	55	255	317,25	287,25	10	18,75	34,25	13	45	33,5	19	38,25	28,5	15	37,25	33,25	24	39,75	31,25	84	56,25	49,5	15	14,75	12	90	81,5	76,5
0	61	258	332	308,75	11	22,25	39,75	12	43	36	17	35,75	29,25	13	36,5	33,5	17	32,5	28,75	102	81,75	63,25	20	18,25	16,25	88	80,75	78,5
0	60	263	339,25	296,5	12	23,75	42,5	17	56,25	37,75	20	44,5	29,75	18	38,5	32,25	25	35,75	26,5	97	65,25	53,5	11	12	11,5	75	75,25	73,75
0	80	301	325	279,5	16	21,5	35	21	47	31,5	26	39,5	27,75	26	38,5	30	37	44,25	33	89	52,75	41,25	17	16,25	15	87	82	80,75
0	28	271	353,75	310,25	9	22	34	12	48,25	37,75	17	42,75	30,75	13	41,75	33,5	19	35,75	29,25	115	80,5	63,75	18	15,75	15,25	85	81,75	81
0	71	260	307,5	260,25	13	22	36,5	15	44,5	30	23	39	26	18	40,75	30	30	35,25	23,75	81	49	40,5	15	12	11,25	80	76,75	73,75
1	75	333	365,5	306,75	16	29,25	51	36	47,5	30	36	47,5	30	35	46,5	32	27	31,75	28	98	70	50,5	18	18,5	16,25	91	84,25	80,25
0	43	291	346,25	294,25	15	23	35,25	22	55,5	36	26	45,5	29,75	24	40,5	33	27	32,5	27,5	87	68,25	56,25	17	14,75	13	91	81	76,25
0	80	256	310	264	11	22,5	39,75	13	41,5	28	19	34	23,5	16	37	28,25	30	38,75	27,75	83	56,75	40,5	14	14,25	13	84	79	76
1	72	281	338,5	292	14	22,75	37	22	42	27,5	22	42	27,5	24	41,75	33	28	35,5	28	91	62,25	53,5	16	16,25	13,5	85	82,25	79,25
1	79	291	332	292,25	14	22,5	37,75	13	44,75	36,75	21	36,25	28,5	29	50,5	36,25	35	34	26,75	101	69,25	52,75	14	12,5	11,25	78	74,75	72,75
1	50	261	325	292,25	12	21,5	34,5	14	47	37	20	40	29,75	21	37,75	31,25	24	33,75	27,5	84	64,5	54,75	18	15,5	13,5	87	81	78,25
1	30	310	340,25	297,25	15	24,25	37,5	27	51,75	35,25	28	39,5	27	27	40,75	33,75	28	32,25	28,25	98	69,25	55,25	15	14,25	13	88	82	80,25
1	81	310	350,25	299	15	22	33,25	23	46,25	32	27	38,5	27,25	29	39,25	32	29	38,5	33,25	99	80,75	60,5	16	17,5	15,25	89	84,75	80,5
1	22	290	350	315	16	21,25	34,75	25	43,25	31,25	25	43,25	31,25	23	44,25	37,5	24	32,25	29	99	78,25	68,25	18	14,5	11,25	84	80	76,75
0	79	282	333,5	286,5	14	20,5	32,25	14	50,75	36,25	23	39,75	29,25	18	37,75	32	29	36	29,25	103	71	50,5	16	13,75	12,75	82	78,5	77
1	72	292	326,5	275,75	12	21,75	34	15	41,5	27,75	22	36,5	24	24	38,5	29,75	31	35	26,5	101	73,25	57,5	20	16,25	12,75	89	80,25	76,75
0	81	268	322,5	284	13	20,5	32,5	13	45	32,75	19	37,75	28,25	18	37,5	31,25	27	40,5	30,5	102	63,25	52,75	15	15	13,5	82	80,5	78,75
1	48	250	325,5	290,75	10	23,25	39,75	12	53	35,75	18	39,5	27,5	17	35,75	30,5	22	35,5	29	77	55,5	50,25	21	18	15	94	83,25	78,25
1	35	275	349,25	295,5	12	22,25	38,5	16	55,5	36,5	22	45,5	29,25	20	42,25	30,5	32	35	28,25	88	69	55,75	16	14,25	12,5	86	80,25	77,25
1	71	269	328,75	290,75	11	21	35,25	15	49,5	34,25	22	40,5	28,25	16	33,75	30,75	28	37,25	29,5	91	65,5	54	18	16,25	13	86	81,75	78,25
0	51	270	333,25	275,75	13	20,75	27,25	16	48,75	29,25	23	42,5	26,5	23	42	33,75	31	40,75	30,25	74	56	49,5	15	16,25	14,25	91	82,25	79,25
1	53	267	357,5	303,75	12	24,75	39,25	20	44,5	30,5	20	44,5	30,5	16	42	33	19	34,5	29	95	73	56,5	20	17	14	93	82,75	78
0	57	288	353,75	302,5	13	22	34,75	13	52,75	36,25	22	43	29,75	19	42,5	33,75	25	37,5	28,25	99	68	57,75	18	18,5	16	97	87,75	82,5
0	60	267	329,5	286,5	12	23,25	41,25	16	48,5	33	21	40,25	27,5	29	39,25	31,25	39	39,75	25	63	58,5	51,5	15	14,25	12,75	90	79,75	76,5
1	67	286	330,25	287,75	13	20,75	38,25	16	46	38,5	22	36,75	30,25	22	38,25	31,75	21	31,75	28	104	72,75	43	17	18,5	14,75	88	84,25	77,75
0	79	262	321	266	13	23	37	13	46	30,75	22	41,25	26,75	22	44,5	33	23	31,25	24,5	88	59,5	39,5	15	14	13,5	81	76,5	74,25
0	44	264	338,25	294,5	9	21,5	35,75	18	41	28,5	18	41	28,5	16	39,25	31,75	27	32,25	27,5	92	73,25	59,75	18	15,5	12,25	91	78	75,5
0	52	270	328,25	284	13	26	43	16	49,25	32,25	21	40,25	26	18	34	29,5	31	37	27,25	86	64	50	18	15,5	14	86	78	77
0	76	274	334	294,25	11	22,25	39	14	49	36,25	21	40,5	29,75	19	40,25	31,5	27	34,75	28,5	98	69,5	54	17	13,5	11,25	84	77,25	74,75
1	66	259	325,25	286	10	20	30	11	40,75	29	16	33,75	23,5	17	38,25	31,75	19	30	30	100	82	63,75	16	14,5	12,75	86	80	77,25
0	47	290	360	306,5	11	23,75	36,75	14	55,25	37,25	20	44,25	29,25	18	38,75	33,25	24	30,75	25	110	78,75	60	16	16,75	15	94	88,75	84,75
0	50	288	351	315,25	14	20,5	39	16	53	38,75	22	43,25	32,5	19	42	36,25	32	46,5	34	94	67,5	58,25	26	12,25	11,5	92	78	76,25
0	72	266	333,25	291,75	11	20	34	20	40,5	29,75	20	40,5	29,75	17	41,5	33	31	36,25	27,5	87	66,5	55,75	16	14,5	12,5	88	79,5	76,5
1	48	338	381,25	345	17	26,25	56	33	49,75	34,5	33	49,75	34,5	32	43,25	36	28	33,25	27,5	115	82,75	66	18	17,5	15,25	85	83,25	81
0	75	298	345,5	296	16	24	40,75	21	56,25	37,25	26	44	30	20	37	31,75	35	31	26	97	72,5	52	16	15,5	13,5	83	80,75	78,5
0	51	259	331,25	289,5	10	24,25	39,75	12	48	34,5	18	38,5	27,75	14	37,75	31,25	25	31,5	26,75	85	68	50,5	16	15,5	14,75	95	83,75	79,25
1	78	277	340,75	293	12	20	33,25	13	50,5	35,25	20	42,75	29,25	20	43	32	29	47,75	35,75	86	50,75	46,5	16	17,25	13,5	97	86,75	81,25
0	83	289	348,75	306,75	13	25	47,5	22	41,25	27,75	22	41,25	27,75	23	43,5	33,25	35	50	30,5	100	60	55	16	15,5	14,5	81	80	79
0	78	263	325,25	298	11	22,5	44,75	10	48	34,75	18	40	29,25	18	35	32,25	32	37,25	27,75	89	60,75	49,75	19	16,5	14,75	87	82	80
1	65	279	334,25	284,75	13	25	41,75	15	54,25	35,5	24	43	27,75	21	37,75	30,25	25	33	27,25	96	62,5	44,75	18	14,25	12,5	85	78,25	77,25
1	76	283	357,5	311	12	21,25	34,25	13	53,25	38,5	20	43,5	31	20	39,75	32	21	31,75	28,75	106	83,25	66	16	15,5	14,25	92	85,5	80,75
0	81	294	306,5	256,5	14	19,25	27,75	18	37,25	26,25	24	31,75	22	29	42	28,75	29	30,5	25,5	97	63,5	48	18	16,25	12,75	84	81,5	78
1	82	261	316,25	277,75	13	21,25	36,5	14	47,5	33,25	20	40	26,75	22	38,75	31,75	21	30,75	26,75	87	60,75	46,25	15	13,25	12	83	77,75	76
0	67	293	335	286,5	13	23,5	36,25	21	49,75	33,25	23	40,5	26,5	23	36	29	30	34,75	26,75	99	72,75	58,5	17	15,75	13,25	83	77,5	76,25
0	22	285	348,75	308,25	13	23,25	39	23	43	32	23	43	32	19	42,25	35,75	23	33,25	26,25	103	72,5	57,75	15	13,75	12,25	87	80,75	77,75
1	63	250	321,5	299,75	10	23	39,5	10	45,5	34	17	36,75	28	13	38	34,25	24	30,75	27	84	64,25	54,25	17	16,75	15	92	83,25	82
0	37	306	358	312,75	11	21,5	36,75	25	56,5	38,75	27	47,25	33,25	25	42,25	35,75	24	42,75	31,75	102	66	58,25	17	15,25	13,75	92	81,75	78,25
0	76	303	363,75	305,25	17	41	64	23	60,5	38,5	24	45,5	29,75	31	41,5	32,5	27	33,75	25,25	89	66,75	42	14	14,5	13	82	75	74
0	24	266	333,25	287	11	19,75	30,5	15	49	33	19	38	25,5	17	36	30,75	26	34,5	27,75	88	73,75	60,5	17	14,25	12,75	90	82,25	79,25
0	54	279	348,75	313,75	12	23,25	40,75	12	51,75	37,75	19	42,75	31,25	14	38,5	33,25	25	31,75	27,5	106	76,75	61	18	15,5	13,5	92	84,25	82
1	36	272	351,75	307,5	12	26,25	42,75	18	55,25	36,75	20	43	29,5	18	35,75	29,5	19	30	25,5	99	78	61,25	17	15	12,75	89	84	81,5
0	35	271	332	286,25	12	24,5	35,5	18	52,5	34,5	23	40	26,5	18	35,75	31,25	23	32,75	26,25	82	62	54,25	17	14,5	13,25	92	80	76,75
0	47	291	347,75	300,25	13	24,5	41,5	17	53,75	37,75	23	43,25	30,25	21	38	31,75	27	31,25	26,75	95	74	56,5	17	16,5	14	96	83,25	76
0	57	261	325,5	283,25	10	20,5	33,5	19	39,75	28,25	19	39,75	28,25	19	41	33,75	24	30	25,25	92	64	50,25	14	14,5	12,75	87	81	77,75
1	68	311	335,5	281,5	18	23,5	36,25	20	48,75	29,25	28	42	25,75	28	39,75	30,75	29	36	26,75	96	65,5	54,25	17	16	14,5	91	80,25	78,5
0	57	249	325,75	288,25	11	19	29,25	17	40,25	30,25	17	40,25	30,25	15	39,5	34	19	30,75	26,5	89	63	51	17	16	14	87	83,25	80,25
0	76	296	340,25	287,25	12	24,25	41,5	23	39	24,5	23	39	24,5	26	39,75	31,75	32	36,25	26	101	72,75	56,75	16	13	12	82	78	75,5
0	22	279	352,5	310	12	24	42,75	14	53,75	37,25	21	40,75	28,5	19	41	34,75	23	30,5	26,5	103	77,25	58	17	12,25	11,75	87	81,5	81
0	47	272	353,75	317	13	23,5	40,75	17	59,25	43,5	23	46,75	33,5	18	41,25	34,75	28	32,75	28,5	82	67,75	57,5	17	17	14,25	92	82,5	78,5
0	43	270	320	284,5	11	19	31,5	16	49,75	37	23	40	29,75	19	41	34,75	23	30,5	26,5	87	63	53,5	17	12,25	11,75	87	81,5	81
0	61	270	347,75	317,25	13	21,5	39,75	20	44	33,75	20	44	33,75	19	37	32,5	27	33,25	25	99	79	62,75	15	13,5	11,75	87	78	75,5
0	28	261	347,5	294	12	22,5	37,25	18	43,5	28	18	43,5	28	15	41	37	19	29,25	27,5	91	64,75	56,5	19	15,75	13	96	79,75	75,25
1	48	278	334	293	14	22,5	37,75	15	49,5	35	22	41,25	28,5	13	40,25	32,25	24	37,25	26,25	101	65,75	55	20	17,25	15,25	92	83,75	79,75
1	76	294	335,75	282,5	13	19,5	29	16	46,5	31	23	40	26,75	19	35,25	28,75	21	38,5	28,5	103	73,75	59,5	17	15,5	14,5	87	81,25	79
1	80	269	326,75	296,5	14	22	35,75	12	39,25	34	20	35,5	28,75	30	41,75	31,5	29	35,75	28,25	94	81	62,75	14	13,25	11,5	81	78,75	77,5
1	70	282	345,5	310,5	12	22,25	37,5	15	52,5	40,25	19	40,5	32,75	24	41,25	32	21	32,5	29	105	72,5	54,5	16	15,75	13,25	84	79,5	75,75
0	22	269	329,75	286,75	13	23	37,5	22	38	24,5	22	38	24,5	15	35	32,5	24	39,5	33	80	67,75	60,5	15	16	13,75	90	83	80,5
0	43	277	343,75	287,5	12	25	38,25	22	41,5	26,25	22	41,5	26,25	18	34,75	29,25	34	36	26,25	95	71,5	59	16	12,75	11,75	83	79	77
0	68	298	336	290	14	21,5	34,75	18	48,25	32,5	26	42	27,75	16	39	30	23	32,75	25,75	94	68	57,25	19	15,25	12,5	99	81,5	76
0	69	297	343,25	287,25	15	27	47,75	27	45	26,75	27	45	26,75	27	41,25	31	31	34,75	27,5	93	62,75	47,25	16	14,5	13,25	89	80,25	79
1	33	280	350,25	311,75	13	23	43,25	23	55,5	36,5	25	43,5	29,5	21	38,25	28,75	29	34,75	27,5	92	74,25	64,25	16	15	12,75	89	80,25	77
0	86	292	330,5	285,75	14	21,25	42,25	15	42,75	30,75	22	37,25	27	20	41	33,5	23	34	26,75	106	73,25	53,75	16	13	12,5	85	78,75	78
0	26	269	341,75	302,75	12	20,75	36,25	22	43,5	31	22	43,5	31	20	37	28,75	32	39,25	27,5	92	71,25	62,5	14	13,75	12	84	79,5	76
0	73	303	336	297	15	23	37,25	22	52,75	35,25	23	40,25	27,25	16	38,5	31,5	21	34,25	27,75	98	73	61,75	17	16	14	91	82,5	78,5
0	75	235	319	289,5	7	21	37,25	10	45	35,75	16	37	28,25	26	33,75	28,25	34	31,5	28	77	58	50,25	15	14,25	13,25	85	81,5	79
0	75	259	312,75	271,5	11	20	31,5	12	42,75	31,25	18	35,75	25,25	20	37,75	30	23	39,75	30,5	91	68	48,25	18	16	13,5	84	80,75	77,75
1	85	248	306,25	266,25	11	18,5	25,25	11	37	26,75	18	32,75	22,75	23	37,75	31	19	29	27,75	93	73,75	59,5	20	17	13,75	86	79,5	77,25
1	28	284	337,5	290,5	14	23,75	36,25	19	48,25	30,5	25	40	25,25	13	32,75	28,25	16	31	26,75	87	64,25	58,25	17	17,75	14	90	80,75	76,5
0	61	318	359,5	307,5	15	24	37,75	27	46,25	30	27	46,25	30	24	41	29,25	27	36	27,5	86	70,5	62,75	16	15,75	15,25	88	83,5	84
0	32	272	339,5	300	12	21,25	32,75	15	50,5	35,75	21	40	27,75	30	40	31,25	42	38,25	28,75	92	69	59,75	18	18,25	15,25	98	85,75	81,5
1	60	292	340,75	280,75	12	23,5	35,5	16	52,75	33,25	22	42,5	27,25	19	40,5	34,5	22	34	28	102	65,25	46,5	22	17,5	15,25	91	84	81,25
0	63	273	331,5	278,75	12	23,25	39,5	21	44,5	29,5	21	44,5	29,5	26	43,5	31,5	23	30,25	27	92	51,5	38,75	20	18,25	15,75	92	83	79,5
1	54	289	348,5	297,75	15	20,75	35,75	24	45,5	31,75	24	45,5	31,75	20	39	32,25	25	41,25	28,75	92	66,25	54	17	15,25	12,75	88	78,25	75
0	54	258	326,25	285,25	10	24,5	40,25	12	52	38,25	20	42,75	30,25	23	42,5	32,25	30	36	28,75	89	56,75	42,5	16	14,5	12,75	85	80,25	78,25
0	79	284	335	289	13	22,75	40,25	15	48	34	22	41	28	14	34,25	30	27	37,75	28,75	91	66,5	47	19	16	13,75	86	78,25	75,75
0	68	283	341	293,25	12	20,75	33	11	50,25	35	21	42,75	29,75	20	36,75	29	31	37,75	30,5	99	70,75	59	20	18,25	16	90	82,75	80,5
0	36	259	328	287	10	23	34,75	12	42,25	31,25	18	37	26,25	13	36,5	31,25	23	36,75	28,5	91	66	52,75	18	16,5	13,5	93	86,25	82
0	74	269	325,75	292,75	13	21	33,75	16	45,5	35,25	20	37,25	28,5	18	39	31,5	31	34	28,5	82	68	57,25	17	16,25	13,75	89	80,5	77,75
1	66	293	335,25	294,25	14	20,75	38,5	20	47	33,5	23	38,25	29	21	38,25	32,75	20	30	26	103	78	57,5	18	17,75	14	93	82,75	77,25
0	22	241	327,75	300,5	11	19,75	39,5	18	39,5	29,25	18	39,5	29,25	13	36,5	34,75	15	29	24,75	89	76,5	60	17	12,5	11,5	86	77,75	74
0	40	268	335,5	291,5	10	22,75	40	14	48,75	32,75	19	40,5	27,5	17	37,5	30	28	39,75	27,5	94	65,5	54,5	17	14,5	13,75	87	80,5	79
1	63	288	354	307,5	13	24,5	44,5	17	52,75	36,75	24	45,25	29,5	26	41	33,75	26	32,75	27,25	99	79,75	59,5	17	15	13,25	83	78	75,5
0	73	297	348,75	297,25	18	30	47,5	26	43	28	26	43	28	21	40,5	31,75	31	41	29	91	61,75	51,25	15	13,75	12,5	88	78,75	75,5
0	45	238	341	299,25	8	22,75	41	16	41,75	29,5	16	41,75	29,5	10	39	33	20	36,25	27,5	93	69,25	55,75	19	16,5	13,75	85	78,75	76,75
1	78	268	329,25	289,5	11	20	29,75	12	40	31	17	36	26,75	21	41,75	34	19	29,75	27,25	101	80	62,25	16	14,75	12,5	87	81,75	78,5
1	59	293	342,75	295	15	23,5	33,25	26	43,25	28,75	26	43,25	28,75	29	42	33,25	26	30,25	26,25	97	73,5	59,25	16	15,5	14	84	79,5	78,75
0	46	263	333,75	299,25	11	19,75	37,25	18	40,5	31,5	18	40,5	31,5	14	36,75	33,5	24	34,5	28	94	69	52,75	18	17,75	13,75	93	84,25	77,25
1	57	307	335,5	289,5	13	23,75	34,25	26	40,5	29,25	26	40,5	29,25	30	37,25	31,5	28	31	27,75	99	71,25	54,25	16	15	11,75	91	81,25	76
0	22	280	328,25	301	13	19	29,75	19	51,5	38,75	25	41,25	30,5	18	37,5	35,75	26	28,5	25,5	95	70,75	61	15	13,25	13,75	83	79,5	79,5
0	28	304	356	299,25	14	23,25	36,75	21	55,25	35,25	25	43,5	27,75	22	41	32,25	35	38	28	91	66,75	55,75	16	15,25	13,25	97	88,25	83,5
0	26	283	330,5	286	14	22,25	37	23	55	37	25	43,25	30,5	21	36,25	31,75	34	30,25	24,25	79	64,75	52	19	14,25	12,25	88	77,75	74,25
1	71	260	336,5	284,75	11	21,5	33,25	9	46	31,75	17	38,25	26	21	40,5	29,75	20	31	26,5	96	73	53,25	17	18,5	14,75	88	87	83,75
1	70	317	360,5	298,5	16	26,5	42,75	22	57	34,75	30	47,25	28	26	42,25	31	34	38,25	27,75	100	68,75	55,75	17	13,25	12,5	88	81	79,25
1	81	313	335	276,25	15	22,25	35,25	24	51,25	30,25	30	39	24,25	24	32,25	25,75	32	32	25,25	108	79,75	58,75	15	14,25	13	81	77,75	77
0	60	285	344,75	297,25	15	26,5	42,25	17	52	34,75	24	43,75	31,5	21	36,5	32,25	19	38,75	29,25	100	70,5	53,75	12	11,75	11	88	75,75	73,75
1	79	280	330,25	287	13	24	43	15	44,75	34	21	35,5	27,75	31	39	29,75	34	41,5	29	78	65,5	47,75	13	14,75	12,5	88	79,75	75,5
0	46	293	344,25	295,5	15	23,5	39,5	19	52	34,5	26	42	28	24	43	32,5	41	36,5	27,75	80	65,25	54	17	16	13,5	88	82	79,25
0	80	299	343,5	297	11	23,25	43,25	20	43,25	30,75	20	43,25	30,75	21	40	29,5	25	39,25	28,5	117	60,75	51,25	16	16	15	90	82	78
0	75	272	322,25	279,75	16	21,75	32	17	43	31,75	23	37,25	27,5	22	42,5	34	30	41,5	31,5	83	58,75	47,25	14	13,5	12,25	82	78,25	75,75
0	28	294	343,75	296,5	14	25,25	45,75	25	42,25	26	25	42,25	26	22	40,75	30	32	36,25	30,5	89	61,75	51,25	19	17	15	92	85,75	81,25
0	36	265	337,5	298,5	13	23	40,5	15	54,25	36,5	20	40,75	29	18	40	31,75	22	34,75	28,75	94	64	52	15	14,5	13,75	82	80,75	80,25
1	73	286	345,25	292	13	23,25	34,5	16	49	30,75	25	38,5	26,25	30	40,75	35	32	33	26,5	89	80,5	60,75	15	14	12,5	83	79,75	78,5
0	73	270	312,25	269,5	11	20	30,25	13	40	29,75	19	34,5	25	17	34,25	30,25	20	30,25	26	103	74,75	52,75	17	16,25	13,75	89	79	76
0	22	305	348,5	301,25	13	21,75	39,5	22	42	27,5	22	42	27,5	23	39,25	32,75	36	34	26	105	80,75	67	18	14,75	12,25	88	79,5	75,5
0	60	266	341,75	295,75	9	22	33,75	11	48,25	35,25	17	39,75	27,5	18	40,5	31,75	20	32,5	27,25	100	71,5	56,25	18	18,75	16,5	92	87	83,5
1	73	289	345	299,25	14	22,5	35	14	47,75	32,75	23	39	26,5	28	45,25	33,25	25	33,25	30	98	78	62,75	16	14	13,5	86	79,75	79
0	44	268	351,25	302,5	11	23,5	35,75	19	43,25	29,25	19	43,25	29,25	18	39	33,5	23	31	26,75	93	73,5	58,75	16	17,25	15	91	85,5	81,5
1	38	277	336,75	288,5	13	21	32,75	21	39	26	21	39	26	17	35,5	30,25	22	32	28,25	97	76,5	59,75	18	14,75	12	94	83	79
0	47	291	342	293,75	14	21	34,25	20	51	33	23	42,25	28,5	25	42,25	32,75	29	37	28,25	85	66,25	56	18	17,25	16,25	95	82,75	81,25
0	29	268	341,25	294,75	14	24	36,5	15	53,5	36,5	20	45	31	17	41,75	35	25	31	26,75	85	66,5	52,25	21	16	14	91	79,25	76,25
0	66	264	322	287,25	14	20,25	36,5	15	51	37,75	22	40	30,5	22	38,25	31	27	35,25	26,25	76	57,75	48	14	13	11,5	88	79	76,5
0	77	296	349,75	302,25	15	19,5	31	18	50,75	35,25	25	42,25	29,5	22	42,5	35,25	31	44,25	36,25	100	69	54,5	19	16,5	14,75	86	82,25	80,75
0	22	267	328,25	284	11	23,75	41,75	20	37	24,25	20	37	24,25	16	38	32,5	28	31,25	26	91	69,25	53	19	13,5	11,75	89	79,75	76
1	50	283	338	287,5	15	23	33,75	20	52,25	35,25	24	41,25	28,25	22	40,75	33,75	25	33,5	27,5	88	68,75	52	20	15,25	13,25	90	78,75	76,5
0	46	260	342,25	303	10	21	37,25	18	43,75	31,25	18	43,75	31,25	15	41,5	35,5	24	33	27,25	92	73,25	57,75	18	15	13,25	91	79,25	76
0	24	269	340,75	307,5	12	20,25	35,5	15	46,25	36	19	39,25	31	18	43,25	37,5	30	43,75	29,75	84	64,5	58,25	15	15	12,75	90	83,25	79
0	54	260	344,5	306,25	10	19,5	33,75	19	46	35	19	46	35	14	41,25	34,25	30	41,75	33,25	90	56	50	15	15,25	13,25	88	81,25	78,5
0	78	273	335,5	289	12	25	49	13	49,25	31,75	20	40,25	25,25	23	40,25	30,25	25	40,25	29,75	87	56,75	44,75	15	16	13	93	83,75	78,5
1	45	280	351,5	310,5	14	23,25	42,5	17	56,5	37,25	24	44,75	30,5	20	43,25	35	27	31,5	25,75	87	70,5	61	16	14,5	13	92	81,5	78,75
1	73	273	342,75	299	12	24	36,25	14	48	35,75	20	42	29,5	24	43	32,5	25	33,25	30,75	96	74,75	57	16	15,25	13,75	82	78,5	77,25
0	76	267	333,5	296	10	19,75	38,75	11	46	34,5	17	40	28,5	16	39,25	32,75	25	46,25	33	96	58,5	50,25	17	15,25	13,75	92	83,75	79
1	71	214	321,75	292,75	6	21,25	39,25	7	49,5	37,5	15	41,25	30,5	11	38,25	31,75	16	32,25	28,5	78	57,5	45,5	16	15,75	14,5	83	81,5	79,75
1	51	288	334	293	14	21	30,5	22	47,25	36	25	41,5	32	25	43	35	32	37,75	29,25	81	62	52,5	17	16,5	13,75	89	81,75	78
0	76	259	318,25	278,75	12	19,5	31,5	19	36,75	23,75	19	36,75	23,75	14	39,25	33	21	31	28,75	93	70,25	53,75	16	16,75	14,75	90	81,5	77,5
0	23	281	356,75	315,5	12	21,75	40,75	19	57,25	38,5	22	45	31	18	41,25	36,25	20	29,75	25,25	101	80	66,25	18	14,25	12	88	81	77,25
0	50	288	349,25	314	13	25,75	50	17	56,25	40,25	23	44,25	32,25	19	41,25	35,25	36	39,75	27,75	88	60,5	49,25	16	15,5	13,75	92	82,5	79
0	77	286	361,75	305,25	13	27	48,25	17	57,75	35,25	23	42,25	26,75	21	40,75	30,75	23	32,25	28,25	108	85	63,25	15	14,25	12,25	83	79	74,75
1	66	268	344,25	298	13	27	38,5	17	54	36,25	22	44,25	30	22	43,75	33,25	26	34,5	29	90	63,5	52,5	14	14	14	79	77,5	78
1	54	299	345	302,5	15	23,5	36,25	21	50	34,5	27	41,75	28,25	21	34,5	31,75	29	29,75	24,75	96	82	67,25	14	14,5	13	89	83,5	79,5
0	38	300	352,75	293,5	14	24,75	42,75	22	56,25	33,5	27	42,75	27,5	24	42,75	31,75	34	35,25	26	92	68,5	53,5	15	14	12,5	89	82	78
1	34	277	349	296,5	13	20,75	29,75	20	43	29	20	43	29	16	36,25	31,5	24	36	28	98	77,5	60,75	18	16,75	15	92	83	80,5
0	36	292	328,25	280,75	15	22,25	40,25	26	42	27,75	26	42	27,75	20	34,75	29	38	40	26,75	78	53,5	44,75	18	17	14	93	82,25	77,75
1	39	296	340,5	289,75	15	24	37	21	54,5	36,25	27	45	30	20	36,25	30,75	30	30,25	24,25	96	68,25	51	17	15,25	13,5	87	82	79,75
1	34	264	341,5	289,5	13	24	36,75	15	55,75	38,5	23	45,25	30,75	17	38,5	32,75	23	41	30,5	82	57,5	44	16	15,25	12,75	92	79,25	76
0	63	253	339,5	296,25	10	22,5	35,25	10	49,5	34	18	41,75	28,75	15	37,75	31,25	21	41,75	30	91	62,5	56,75	18	16,25	14,75	90	84,25	80,25
1	51	266	347,25	313,25	14	23	38,5	16	58	42,5	24	46,75	34,5	20	44,75	37,5	22	29,5	28,25	85	67,25	57,5	16	14	12,5	86	77,75	75
0	64	305	346,75	302	17	23,75	41,5	22	54	35,5	26	42,75	29,5	19	38,75	33,75	30	36,25	27,5	108	69,5	55	15	16	14	83	81,5	78,25
0	54	289	338,25	299	14	20,75	32,25	20	49	34	25	41	28	20	35,75	33,25	25	30,25	26	97	79,25	66,75	16	15	13,25	88	82,25	79,5
0	51	287	351	305,25	14	25,75	41,25	25	46	30,25	25	46	30,25	23	40	33,25	27	32,25	29,25	87	70,75	58	17	15	12,75	92	79,25	75
0	72	320	357,5	306,25	16	22,5	37,25	26	56,25	35,5	28	43,75	28,5	25	40	32,25	39	38	28,5	93	72,25	60,5	19	17,75	15,5	93	84,75	84
1	29	270	341,75	300,75	12	24,25	40,25	20	42,25	30,25	20	42,25	30,25	19	32,75	30,25	25	39,25	29	84	68,25	55	17	16,5	15	98	83,5	79,5
0	22	267	328,5	284,25	12	22	37,25	19	42,5	28,25	19	42,5	28,25	16	35	31,5	24	34,5	25,75	91	67	52,75	20	13,75	12	92	77,75	74,5
1	33	279	348,25	299,75	12	22,5	37	17	52,75	34	22	43	29,25	17	36,25	31	36	43,75	29,25	85	69,5	62	16	14,75	12,75	90	80,5	77,75
0	77	242	305	277,25	11	22,5	38,5	11	31,75	25	17	30	21,25	18	38,5	32	22	33	27,5	83	71,5	55,75	18	16,25	14,75	80	78,5	77,5
1	85	290	337	288	15	24,5	40,5	17	48,75	32	25	38,75	26,5	22	39,5	29,75	23	30,5	31,25	108	80	53,75	15	13,5	11,75	80	75,5	73,5
0	39	255	340	305	9	20,25	40,25	10	52,5	36,5	17	42	30,5	10	36,5	32	26	37,5	26,75	94	70,5	60,5	16	15	13	90	81,25	78,25
1	41	290	349	291,75	14	26,25	38,75	17	51,25	31,25	26	42	25	25	41,5	33,5	20	31,75	25,5	98	74,5	60	19	17,25	16	92	81,75	78
0	63	271	346,25	309,5	12	22	40	13	52	39,25	21	42,75	33	17	42,25	35,75	23	34,75	29	97	70,25	54,5	18	16,75	13,5	88	82,5	78,5
0	46	296	359	307,5	12	24,75	39,75	24	46	30	24	46	30	20	41,5	34,75	35	31,5	28	91	76	56,75	17	15,25	13,5	99	84	79,75
1	53	296	338,75	296,25	13	24,5	39	18	49,5	33,5	25	40,5	27,25	25	37,5	31,75	29	35,75	27,5	94	69,5	57,5	21	16,5	14,25	91	82	79,25
0	65	284	333	298,75	14	20,25	35,5	21	49,5	36	28	42	30,25	23	41	33,5	33	35	29	77	66	57,5	18	15,25	13,75	87	78,75	77,25
1	33	291	356	301,25	15	23,75	34,25	17	55,25	37,25	25	45	30,25	22	43,5	33,75	28	34,5	27,25	95	71,75	57,25	18	14,25	12,75	88	82	80,5
1	49	352	358,5	302	14	22,25	36,25	35	57	36,75	33	47,5	31,75	37	42,25	34,5	32	38,25	29,5	115	71	55,75	16	14,5	12,25	86	80	78
1	74	283	337,5	300,75	14	23,75	46	19	50,25	35,75	26	43,25	29,75	20	37	30,75	27	32,5	28	91	69,75	50,5	17	15,5	15	87	81,25	80,25
0	84	277	330,5	285,5	12	21,25	36	14	48	32,5	18	40	26,75	20	34,5	30,75	26	38,75	29	103	68,5	52	17	14,5	12,75	85	80,25	78,75
0	57	294	318,25	265,5	12	24,5	37	16	45,5	31	23	36	25	21	36,75	27,75	30	28	23	95	67	45,5	16	14,75	12,75	97	80,5	76,5
0	38	267	333	292,5	13	22,25	42,5	20	41	28	20	41	28	22	40,75	31,25	20	33,75	28,25	91	62,75	49	18	14,75	14,25	85	80,75	79,75
0	64	305	343,5	285,25	17	22,5	34	21	47,5	32,5	27	43,25	27,5	27	44	32,5	28	40	30	93	62,5	49,75	16	16,25	13,5	94	83,5	79,75
1	69	272	333,5	284	10	23,25	33	14	49	33,75	22	38,75	27	16	37	29	30	35,25	27,5	96	67,25	53	15	14	13	85	82,5	80,75
0	27	302	354	308,5	15	22,25	34,75	26	42,75	30,25	26	42,75	30,25	23	40,75	35	26	29,5	25,75	103	80,5	64	14	13,5	12,25	89	82	78,75
0	70	270	332,5	295,25	16	26,75	48,5	16	49	31,75	21	40	27,75	21	37,25	31,75	30	37	27,5	84	63,5	50,25	16	13	12,25	82	78,5	77
0	85	274	332,25	283	12	22	37,25	15	50,5	35,25	22	41,5	29,25	16	38	29,5	23	43,25	30,5	95	52,75	42,25	16	14	13	93	84,25	79
0	36	285	325,75	273,25	10	21,25	37	14	49,25	29,5	20	40,25	24,75	21	36,25	28,25	34	43,25	27,5	101	57,5	49,25	14	13	12,5	86	78,5	77,75
1	28	284	356,5	322,5	13	26,5	48	19	56,5	39,75	22	45	32	18	35,75	33	29	30,5	25,5	95	81,75	65,75	17	14	12,5	87	80,5	78,25
1	78	284	319	270,75	15	24	35,25	23	35,25	24	23	35,25	24	26	37,75	28,5	31	38,75	28,25	92	62,75	50	15	14	13	81	78,25	77
1	46	281	364,75	315,25	12	22,25	37,25	14	56,75	39,75	22	48	32,25	20	45,5	37,25	19	32,5	26,25	104	76,25	62,75	16	14,75	12,25	90	83,5	79,75
0	21	275	334,75	289	12	22,75	38,75	18	55,5	36,25	24	42,25	28	17	38,5	31	28	29,75	25	89	64,75	53,25	17	12,5	11,25	84	78,25	75,25
1	53	298	334	282,75	15	21,75	37,75	26	43	28,75	26	43	28,75	23	37,5	30,75	33	34	26	90	65,25	49,25	17	16,25	13,75	89	79	77
1	61	255	324,5	293,5	9	20,25	34,75	11	43	34	17	35,75	27	21	33,5	29,75	25	39,75	29,75	71	64,25	56,25	23	16	13,75	101	88,5	82
1	54	283	355,5	306	13	23,5	42	16	53,25	36,5	23	44	29,75	19	39,75	31,5	30	34,75	30	94	77,5	57,25	16	16,25	14,25	88	82	79,25
1	22	295	349	297	14	24,25	38,25	26	42,25	26,75	26	42,25	26,75	21	39,25	32,5	25	34	26,5	99	76	63,25	18	14,75	13,25	90	81,25	78,25
0	51	259	337,25	301	10	23,75	28	18	41,5	30,25	18	41,5	30,25	14	41,75	33,75	23	37	30,75	97	66,5	55	18	16,25	13,25	88	79,75	76
0	54	228	325,25	296,25	8	25	43,5	9	50	37,75	15	39,75	29	9	33,5	30,75	16	30	26,75	80	69	53,5	16	15	13,25	94	78,5	75
1	36	286	352,75	291,25	13	22,5	34	17	56,25	33,75	23	44,25	27	23	42,25	31,5	23	34,25	26,75	95	67	56,5	20	17,5	15,25	92	85,5	82
0	58	271	329,75	304	11	22,5	47,75	16	49,5	34	23	40,5	27,75	16	34	32,5	27	31,25	26	87	70,5	57	17	15,25	14	91	80,75	78,5
0	64	313	359,5	320	15	27,25	50,75	22	57,5	39,5	26	45,25	33	24	37,5	33,75	42	40,25	30,75	92	72,25	57	20	17,5	13,5	92	79,25	75,75
0	81	295	341,75	298,5	17	25,75	42,75	19	50,75	33,5	24	41,75	28,5	28	42,75	35,75	34	41,25	28,5	95	63,75	54,75	13	11,75	12,5	79	75,75	74,5
1	27	271	336,5	290,25	12	20,75	29,75	21	40,5	28,5	21	40,5	28,5	18	38,5	33,5	32	51,5	37	83	55,25	50,75	18	16,75	14	91	83,75	79,75
1	77	279	307,25	261	17	20,5	29,25	16	33,25	25,25	21	30,25	21,5	26	33,25	27,75	27	37,25	27,5	89	73,25	53,75	15	14	12,5	84	79,5	76,5
0	84	245	291,5	253,5	10	19	31	12	42	30,25	20	36,25	26,75	18	34	26,25	26	42,25	23,75	70	37,5	36,5	18	14,75	13,5	91	80,5	78,5
1	27	278	371,25	306,25	10	24,75	36,75	12	57	36,25	18	45,5	30	20	45	32	30	41,25	27	94	71,25	61,25	16	15	13,25	93	86	83,25
1	72	300	344,75	301,75	19	22,5	35,75	21	44,25	30	26	38,75	26,75	33	45,5	36,5	28	36	30,5	91	78,25	65,25	17	14,75	12,75	84	79,75	77,75
0	76	234	292,75	281	8	18,5	35,75	10	36	34,75	16	31,5	27,75	12	33,25	29,25	18	32,25	29,75	88	63	46,25	17	15,25	13,5	83	78,25	77,5
0	54	272	329,25	295,25	11	18,25	31,25	14	45,75	36,5	20	40,5	31,25	16	38	33,5	24	30,75	25,25	99	76,5	61,5	16	14,5	12,75	90	79,5	76,75
0	68	266	337,5	296,75	12	20,75	38,75	13	49,75	35	21	40,25	28,5	16	38,25	30,25	28	40,75	30,75	92	67	57,25	16	15,25	12,75	87	81	77
1	47	304	385,5	335,5	14	24,5	39,25	26	51	33,75	26	51	33,75	21	43,5	39,25	19	31,25	27,5	116	90,25	71,75	17	15	13,5	90	82,75	80
1	72	261	338,75	299,25	12	23	35,5	12	50,5	36,75	19	40,5	29,5	21	43	31,75	19	31,25	28,75	97	73	59	17	14,75	13,75	84	77,25	77,5
1	80	285	333	340,75	10	17,75	26,5	18	42,75	48,75	22	36	38,5	16	41,75	31	30	32,5	25,5	83	57,25	41,75	18	15,25	14,25	85	78,25	77
